# Supplementary material for: Self-Esteem and Oral Health-Related Quality of Life within a Cleft Lip and/or Palate Population: A Prospective Cohort Study
Source: Int J Environ Res Public Health. 2021 Jun 4;18(11):6078. doi: 10.3390/ijerph18116078 (PMC8200197; doi:10.3390/ijerph18116078)
Supplement: Supplementary file 1 [file ijerph-18-06078-s001.zip]

Archive with 1 entries (1 files):
- ijerph-1201568-supplementary.pdf
